# Supplementary material for: Validity and Reproducibility of a Food Frequency Questionnaire to Assess Macro and Micro-Nutrient Intake among a Convenience Cohort of Healthy Adult Qataris
Source: Nutrients. 2021 Jun 10;13(6):2002. doi: 10.3390/nu13062002 (PMC8230372; doi:10.3390/nu13062002)
Supplement: Supplementary file 1 [file nutrients-13-02002-s001.zip]

Archive with 1 entries (1 files):
- nutrients-1199222-supplementary.pdf
